# Supplementary material for: Steady-State Levels of Miro1 Linked to Phosphorylation at Serine 156 and Mitochondrial Respiration in Dopaminergic Neurons
Source: Cells. 2022 Apr 8;11(8):1269. doi: 10.3390/cells11081269 (PMC9032684; doi:10.3390/cells11081269)
Supplement: Supplementary file 1 [file cells-11-01269-s001.zip]

Archive with 1 entries (1 files):
- cells-1600702_supplementary material.pdf
